# Supplementary material for: Systemic Testing on Bradley-Terry Model against Nonlinear Ranking Hierarchy
Source: PLoS One. 2014 Dec 22;9(12):e115367. doi: 10.1371/journal.pone.0115367 (PMC4274013; doi:10.1371/journal.pone.0115367)
Supplement: S1 File — MLB 2011 regular season. This file contains a comma separated matrix of the wins and losses in the 2011 Major League Baseball regular season. The rows correspond to the winner and the columns correspond to losers with the cell counts being the number of wins of the corresponding row over the corresponding column. (CSV) [file pone.0115367.s001.csv]

	V1	V2	V3	V4	V5	V6	V7	V8	V9	V10	V11	V12	V13	V14	V15	V16	V17	V18	V19	V20	V21	V22	V23	V24	V25	V26	V27	V28	V29	V30
1	0	2	0	0	5	0	2	0	9	0	6	2	1	12	0	3	0	3	0	3	2	3	7	8	2	1	0	1	0	2
2	3	0	2	0	4	0	3	0	6	0	5	0	1	2	12	5	0	9	0	0	6	4	4	6	3	1	0	1	3	9
3	0	1	0	8	0	4	2	2	0	5	0	5	3	0	0	0	6	0	5	4	0	1	0	0	4	0	9	1	6	3
4	0	0	10	0	2	2	0	4	0	5	3	5	6	0	0	2	5	0	12	6	1	1	1	0	5	0	6	4	10	0
5	4	3	0	1	0	2	7	0	2	0	8	1	0	3	3	6	0	4	1	0	2	8	3	5	0	5	0	0	0	3
6	2	0	4	4	4	0	0	11	2	5	0	7	2	2	0	0	9	0	2	6	0	0	0	0	7	0	4	4	3	1
7	2	3	1	0	11	0	0	1	3	0	9	0	0	4	3	8	0	2	1	0	1	5	4	5	0	9	2	0	1	4
8	2	0	5	6	0	7	5	0	1	6	0	12	3	0	0	0	11	0	3	5	0	3	0	0	5	0	2	1	3	0
9	5	2	0	0	4	1	4	2	0	2	5	2	0	9	3	3	0	5	1	0	1	4	9	5	0	2	0	0	0	4
10	2	0	5	1	0	13	0	12	1	0	0	11	3	1	0	0	14	1	4	5	0	1	0	1	4	0	6	6	4	0
11	1	1	0	0	7	0	6	0	2	0	0	0	0	4	1	3	0	3	0	0	2	7	3	4	0	5	0	2	2	3
12	0	0	4	3	2	11	0	6	1	7	0	0	7	0	0	0	8	0	3	4	0	0	0	0	5	2	2	2	4	0
13	0	2	6	2	0	6	0	6	0	4	0	3	0	4	2	0	6	2	4	8	0	0	0	0	12	0	4	7	5	3
14	8	5	0	0	3	1	2	0	9	2	5	0	2	0	3	2	1	2	0	0	1	6	13	9	0	4	0	0	0	4
15	2	6	0	0	3	0	3	0	3	0	6	0	1	3	0	0	0	9	0	2	6	6	0	4	1	2	2	2	0	11
16	3	3	0	1	10	0	8	0	6	0	12	0	0	4	7	0	4	4	0	0	3	12	3	3	0	9	1	0	0	3
17	0	0	2	2	0	9	0	7	0	4	0	10	3	2	0	2	0	0	2	4	0	0	3	1	3	0	3	5	1	0
18	3	9	0	0	2	0	5	0	2	2	3	0	1	5	9	2	0	0	2	2	7	4	4	2	0	3	0	2	0	8
19	0	0	13	6	2	6	2	4	2	3	0	3	5	0	0	3	6	4	0	6	0	0	0	0	5	0	9	7	11	0
20	2	0	5	2	0	4	0	2	0	5	0	5	11	0	1	0	4	1	3	0	1	0	0	3	9	0	5	6	5	0
21	3	12	0	2	5	0	7	0	4	0	4	0	0	5	12	4	0	11	0	2	0	4	7	4	1	3	0	2	2	8
22	3	2	2	2	8	0	10	0	3	2	11	0	0	2	0	3	0	4	0	0	2	0	2	3	0	7	0	0	2	4
23	7	5	0	2	3	0	2	0	9	0	5	3	0	5	7	2	0	3	0	0	1	4	0	6	1	3	0	0	0	3
24	9	1	0	0	4	0	2	3	13	2	3	0	0	9	2	3	2	4	0	3	3	3	12	0	0	5	0	0	0	3
25	0	0	2	4	0	2	0	4	0	6	0	3	7	0	2	0	5	0	4	10	2	0	5	0	0	0	4	4	3	0
26	4	5	3	0	10	0	6	0	4	0	10	4	0	3	6	9	0	3	0	0	6	9	3	2	0	0	1	0	0	2
27	0	0	9	12	0	4	1	4	0	1	3	5	4	0	4	2	7	0	9	2	0	0	0	0	6	2	0	4	12	0
28	0	2	5	6	0	4	0	9	0	3	4	6	12	0	1	0	3	1	2	13	1	0	0	0	15	0	5	0	4	0
29	0	0	12	8	0	4	2	4	0	2	1	3	5	0	0	0	5	0	7	5	1	1	0	0	6	3	6	6	0	0
30	3	9	3	0	4	2	2	0	3	0	3	0	0	2	7	3	0	10	0	0	10	4	4	4	3	4	0	0	0	0
