# Supplementary material for: Systemic Testing on Bradley-Terry Model against Nonlinear Ranking Hierarchy
Source: PLoS One. 2014 Dec 22;9(12):e115367. doi: 10.1371/journal.pone.0115367 (PMC4274013; doi:10.1371/journal.pone.0115367)
Supplement: S2 File — Rhesus macaque aggression data. The matrix given in this file provides the counts for aggressive interactions between pairs of rhesus macaque monkeys in an enclosure. The row corresponds to the monkey that was observed to be dominant in an aggressive interaction and the column corresponds to the monkey that was observed to be submissive with the cell counts signifying the number of times the row monkey was dominant over the corresponding column monkey. (CSV) [file pone.0115367.s002.csv]

	V1	V2	V3	V4	V5	V6	V7	V8	V9	V10	V11	V12	V13	V14	V15	V16	V17	V18	V19	V20	V21	V22	V23	V24	V25	V26	V27	V28	V29	V30	V31	V32	V33	V34	V35	V36	V37	V38	V39	V40	V41	V42	V43	V44	V45	V46	V47	V48	V49
1	0	0	0	0	0	1	0	0	0	0	3	0	0	1	0	0	0	0	2	0	0	1	0	0	0	0	0	2	0	0	0	0	0	0	0	0	0	0	1	2	0	0	0	3	1	0	0	0	0
2	0	0	1	0	0	1	8	0	0	1	0	0	0	0	2	1	4	2	0	7	4	3	1	0	0	5	2	0	0	0	2	1	0	0	1	4	2	3	2	1	0	1	1	2	6	1	0	2	1
3	0	0	0	0	0	1	1	2	0	0	1	0	0	0	1	2	0	0	0	0	0	1	4	1	1	0	0	1	0	0	0	0	2	1	1	2	0	0	2	1	0	1	2	13	1	1	1	1	4
4	0	0	0	0	0	0	0	1	0	1	0	0	0	0	0	0	0	0	0	0	0	0	0	0	0	0	0	0	0	0	0	0	0	0	1	0	0	0	0	0	1	0	0	0	0	1	0	0	0
5	0	0	0	0	0	1	0	0	0	0	1	0	0	0	0	0	0	0	0	0	0	0	0	0	0	0	0	0	0	1	0	0	0	0	0	1	0	1	0	1	0	1	1	1	0	0	0	0	0
6	0	0	0	0	0	0	0	0	1	0	0	0	0	0	0	0	0	0	0	0	0	0	0	0	1	0	0	0	0	0	0	0	0	0	0	0	0	0	0	1	0	0	0	0	0	4	0	0	0
7	0	0	0	0	1	0	0	0	0	0	1	0	1	2	0	0	0	1	1	0	0	0	0	0	0	0	0	1	0	0	0	1	0	0	0	0	0	1	0	2	0	2	0	0	2	0	1	0	0
8	0	0	0	0	0	0	0	0	1	0	1	0	0	2	0	0	0	0	0	0	0	0	0	0	1	0	0	0	0	0	0	0	0	0	0	0	0	1	0	0	0	1	0	0	0	1	0	0	0
9	0	0	0	0	0	0	0	0	0	0	0	0	0	1	0	0	0	0	0	0	0	0	0	0	0	0	0	0	0	0	0	0	0	0	1	0	0	0	0	1	0	0	0	2	0	0	0	0	0
10	0	0	0	0	0	0	0	1	0	0	0	0	0	0	0	0	0	0	3	0	0	0	0	0	0	0	0	1	0	0	0	0	0	0	0	0	0	1	1	0	0	0	3	0	0	3	0	0	0
11	0	0	0	0	0	1	0	0	1	0	0	0	0	0	1	0	0	0	0	0	0	0	0	0	0	0	0	0	0	0	0	0	0	0	0	0	0	1	0	0	0	0	0	0	0	0	0	0	0
12	0	0	0	0	0	0	0	0	0	0	5	0	0	1	0	0	0	0	0	0	2	0	0	0	0	0	0	1	0	1	0	0	0	0	0	0	0	4	0	0	1	0	2	0	0	0	0	0	0
13	0	2	5	0	2	2	4	3	0	2	2	1	0	1	2	0	6	1	2	2	3	5	1	2	1	3	0	3	4	1	5	9	1	1	1	2	1	10	2	5	1	1	2	1	6	0	2	0	10
14	0	0	0	0	0	0	0	0	0	0	2	0	1	0	0	0	0	0	0	0	0	0	0	0	0	0	0	0	0	1	0	0	0	0	0	0	0	1	0	0	0	0	1	0	0	0	0	0	0
15	0	0	0	0	0	0	0	0	0	0	0	0	0	0	0	0	0	0	0	0	0	0	0	0	0	0	0	0	0	0	0	0	2	0	0	0	0	0	1	1	2	0	0	0	0	1	0	0	0
16	0	0	0	0	0	1	0	2	1	0	0	0	0	0	0	0	0	0	0	0	1	0	0	0	0	0	0	0	0	2	0	0	6	0	4	0	0	0	1	1	1	1	0	1	0	1	0	0	0
17	0	0	0	0	0	0	0	0	0	0	0	0	3	1	0	0	0	1	0	0	0	0	0	0	0	0	0	1	0	2	0	1	2	0	0	0	0	0	0	1	0	0	1	1	1	0	0	0	0
18	0	0	0	0	0	1	0	0	0	0	0	0	0	0	0	1	0	0	0	0	0	0	0	0	0	0	0	0	0	0	0	1	0	0	0	2	0	2	0	1	0	0	2	0	0	2	1	0	0
19	0	0	0	0	0	0	0	0	0	0	0	1	0	0	2	0	0	0	0	0	1	0	0	0	1	0	0	0	0	2	0	0	0	0	0	0	0	3	0	0	1	1	0	0	0	0	0	0	0
20	0	0	1	1	0	0	1	0	1	0	4	0	0	1	2	3	0	0	2	0	1	3	0	0	0	2	0	3	0	0	0	3	1	1	2	0	0	1	0	5	0	2	0	1	4	2	0	1	2
21	0	0	0	0	0	1	0	0	0	0	0	0	0	0	1	0	1	0	0	0	0	0	0	0	0	1	0	0	0	0	0	3	2	1	1	0	0	3	0	0	0	2	0	0	2	0	1	5	0
22	0	0	0	0	0	0	2	0	0	0	3	0	0	1	1	1	1	0	0	0	1	0	0	0	1	0	0	1	0	0	0	0	1	3	0	0	0	0	0	1	1	0	0	1	0	1	0	0	0
23	0	0	0	0	0	0	0	1	0	2	0	0	1	0	1	0	2	2	1	0	0	0	0	0	1	0	0	0	0	1	0	3	3	0	6	0	0	2	0	0	0	3	0	0	0	0	1	0	0
24	0	0	0	0	1	1	1	0	0	0	0	0	0	0	3	0	0	0	0	0	0	0	0	0	0	0	0	0	0	0	0	0	0	1	1	0	0	1	0	0	0	0	1	1	0	0	0	1	0
25	1	0	0	2	2	3	2	0	0	1	4	0	0	0	2	2	2	8	1	1	3	0	0	0	0	0	2	0	1	12	0	1	4	1	3	4	2	2	5	4	0	2	5	0	2	3	0	2	0
26	0	0	0	0	0	0	1	1	0	0	0	0	0	3	0	2	5	0	2	0	1	0	1	2	2	0	0	1	0	0	0	2	0	3	2	6	0	4	1	3	2	4	0	1	0	0	0	0	0
27	0	0	0	1	0	0	2	0	0	1	0	0	0	2	1	0	1	1	0	1	0	0	2	3	0	0	0	5	1	0	0	0	2	0	0	0	1	0	0	2	0	0	0	1	2	0	2	3	3
28	0	0	0	0	0	0	0	0	0	0	0	0	0	0	0	0	0	0	0	0	0	0	0	0	0	0	0	0	0	0	0	0	0	0	0	0	0	0	0	0	0	0	2	0	0	0	0	0	0
29	0	0	0	0	0	1	1	1	2	0	0	0	0	2	0	0	1	1	0	0	0	1	3	0	2	0	0	0	0	2	0	0	0	0	1	0	0	3	0	0	0	1	1	2	0	2	0	0	0
30	0	0	0	0	0	0	0	0	0	0	0	0	0	0	0	0	0	1	0	0	0	0	0	0	0	1	0	0	0	0	0	0	0	0	0	0	0	22	0	0	1	1	8	1	0	0	4	0	0
31	0	0	0	0	0	0	0	0	0	0	2	0	0	1	0	1	1	0	2	0	1	0	0	1	0	1	1	3	1	0	0	1	1	0	0	0	0	1	2	3	0	0	0	0	3	3	0	0	1
32	0	0	0	0	3	2	0	5	6	3	0	0	0	0	0	2	0	0	7	0	4	0	0	0	0	0	0	2	0	0	0	0	5	2	3	1	0	1	0	2	2	1	3	3	0	1	1	0	0
33	0	0	0	0	0	0	0	0	0	0	0	0	0	0	0	0	0	0	0	0	0	0	0	0	0	0	0	2	0	0	0	0	0	0	0	0	0	0	0	3	2	1	0	1	0	1	3	0	0
34	0	0	0	0	0	0	0	0	0	0	4	0	0	0	0	0	0	0	0	0	0	0	0	0	0	0	0	0	0	0	0	0	1	0	0	0	0	3	0	0	0	1	0	0	0	0	0	0	0
35	0	0	0	0	0	0	0	0	3	0	0	0	0	1	0	0	0	1	0	0	0	0	0	0	0	0	0	1	0	3	0	2	0	0	0	0	0	1	2	2	0	3	0	0	0	0	0	0	0
36	0	0	0	0	0	0	0	0	0	0	0	0	0	0	0	2	0	1	0	0	0	0	0	0	0	0	0	2	0	0	0	0	0	1	0	0	0	0	0	0	0	0	0	0	0	3	0	0	0
37	0	0	0	0	0	0	2	0	0	0	0	0	0	2	1	2	1	0	0	0	0	3	0	2	0	1	0	1	0	0	0	2	2	0	0	0	0	0	0	5	0	0	0	0	2	0	1	0	2
38	0	0	0	0	0	0	0	0	0	0	0	0	0	0	0	0	0	0	0	0	0	0	0	0	0	1	0	0	2	0	0	0	0	0	0	0	0	0	0	0	0	0	6	0	0	0	0	0	1
39	0	0	0	0	0	0	0	0	0	0	0	0	0	0	0	0	0	0	0	0	0	0	0	0	0	0	0	0	0	0	0	0	0	0	0	0	0	0	0	1	0	0	0	3	0	0	0	0	0
40	0	0	0	0	0	0	0	0	0	0	0	0	0	0	0	0	0	0	0	0	0	0	0	0	0	0	0	4	0	0	0	0	0	0	0	0	0	0	0	0	0	0	0	0	0	0	0	0	0
41	0	0	0	0	0	0	0	0	0	0	0	0	0	0	0	0	0	0	0	0	0	0	0	0	0	0	0	0	0	1	0	0	0	0	0	0	0	0	0	1	0	0	0	0	0	0	0	0	0
42	0	0	0	0	0	0	0	0	0	0	0	0	0	1	0	0	0	0	0	0	1	0	0	0	0	0	0	0	0	0	0	0	0	0	0	0	0	0	0	0	0	0	1	2	0	0	0	0	0
43	0	0	0	0	0	0	0	0	0	0	0	0	0	0	0	0	0	0	0	0	0	0	0	0	0	0	0	0	0	0	0	0	0	0	1	0	0	0	0	0	0	0	0	0	0	0	0	1	0
44	0	0	0	0	0	0	0	0	0	0	0	2	0	1	0	0	0	0	0	0	0	0	0	0	0	0	0	2	0	1	0	0	0	0	0	0	0	0	0	1	0	0	0	0	0	0	0	0	0
45	0	0	0	1	2	2	0	1	0	0	0	1	0	0	0	0	0	3	0	0	1	0	0	0	3	0	0	1	0	0	0	0	2	2	1	1	0	5	0	0	1	0	1	0	0	1	2	1	0
46	0	0	0	0	0	0	0	0	0	0	2	0	0	0	2	0	0	0	0	0	1	0	0	0	1	0	0	0	0	1	0	0	0	0	2	0	0	2	0	1	0	5	0	2	0	0	0	0	0
47	0	0	0	0	0	0	0	0	1	1	0	0	0	0	0	0	0	0	0	0	0	0	0	0	0	0	0	0	0	0	0	0	0	0	0	0	0	1	0	0	1	2	0	0	0	2	0	0	0
48	0	0	0	0	0	0	0	0	0	2	0	0	0	0	2	1	0	0	1	0	1	0	0	0	0	0	0	1	0	2	0	0	1	0	0	0	0	0	0	0	1	2	1	0	0	0	0	0	0
49	0	0	0	0	0	0	2	1	1	0	2	0	0	0	1	2	2	0	1	0	2	1	1	3	0	1	0	2	0	3	0	2	1	0	2	4	0	2	0	1	0	2	0	0	1	1	1	0	0
50	0	0	0	0	0	0	0	0	0	0	0	0	0	0	0	0	0	0	0	0	0	0	0	0	0	0	0	0	0	0	0	0	0	0	0	0	0	0	0	0	0	0	0	0	0	0	0	0	0
51	0	0	0	0	0	0	0	0	0	0	0	0	0	0	0	0	0	0	0	0	0	0	0	0	0	0	0	0	0	0	0	0	0	0	0	0	0	0	0	0	0	0	0	0	0	0	0	0	0
52	0	0	0	0	0	0	0	0	0	0	0	0	0	0	0	0	0	0	0	0	0	0	0	0	0	0	0	0	0	0	0	0	0	0	0	0	0	0	0	0	0	0	0	0	0	0	0	0	0
53	0	0	0	0	0	0	0	0	0	0	0	0	1	0	0	0	0	0	0	0	0	0	0	0	0	0	0	0	0	0	0	0	0	0	0	0	0	32	0	0	0	1	8	1	0	0	0	0	0
54	0	0	0	0	0	0	0	0	0	0	0	0	0	0	0	0	0	0	0	0	0	0	0	0	0	0	0	0	0	0	0	0	0	0	0	0	0	0	0	0	0	0	0	0	0	0	0	0	0
55	0	0	0	0	0	1	0	0	0	0	2	0	0	1	0	0	0	0	1	0	0	0	0	0	0	0	0	2	0	0	0	0	1	0	1	0	0	0	0	1	0	1	1	2	0	1	1	0	0
56	0	0	0	0	0	1	0	1	1	1	0	1	1	0	0	0	1	1	4	0	2	0	0	0	1	0	0	2	0	0	0	1	0	1	0	0	0	1	0	3	1	0	0	1	2	0	0	2	1
57	0	0	0	0	0	0	3	0	0	0	0	1	0	1	2	0	0	1	0	0	0	1	0	0	0	0	0	0	0	1	0	1	0	0	2	0	0	1	0	0	0	0	1	0	0	0	0	0	0
58	0	0	0	0	0	0	0	0	0	0	0	0	0	0	0	0	0	0	0	0	0	0	0	0	0	0	0	2	0	0	0	0	0	0	0	0	0	0	0	2	0	0	1	0	0	0	0	0	0
59	0	0	0	0	0	0	0	0	0	0	5	0	0	0	2	0	0	0	0	0	0	0	0	0	0	0	0	2	0	0	0	0	0	0	0	0	0	2	0	0	0	1	1	0	0	1	0	0	0
60	0	0	0	0	0	0	0	0	0	0	0	0	0	0	0	0	0	0	0	0	0	0	0	0	0	0	0	0	0	0	0	0	0	0	0	0	0	0	0	0	0	0	0	0	0	0	0	0	0
61	0	0	0	0	1	2	0	2	0	1	0	0	0	3	1	0	3	1	1	0	0	0	1	0	3	0	0	0	0	0	0	0	0	1	0	0	0	0	0	2	1	1	0	0	0	0	1	3	0
62	0	0	0	0	0	0	0	0	0	0	0	0	0	0	0	0	0	0	0	0	0	0	0	0	0	0	0	0	0	0	0	0	0	0	0	0	0	1	0	0	0	0	0	0	0	0	0	0	0
63	0	0	0	0	0	0	0	0	1	0	2	0	0	0	0	0	0	1	1	0	0	0	0	0	0	0	0	0	0	0	0	0	0	0	1	0	0	0	2	0	0	1	0	0	0	2	0	0	0
64	0	0	0	0	0	0	0	0	0	0	0	0	0	2	0	2	0	0	0	0	0	0	0	0	1	0	0	0	0	0	0	0	1	0	0	0	0	0	0	1	0	1	1	1	0	1	1	0	0
65	0	0	0	0	0	0	0	0	0	0	0	0	0	0	0	0	0	0	0	0	0	0	0	0	0	0	0	0	0	2	0	0	0	0	0	0	0	8	0	0	0	0	1	0	0	0	0	0	0
66	0	0	0	0	0	2	0	0	1	0	0	0	0	2	10	0	1	0	0	0	0	0	0	0	1	0	0	0	0	0	0	2	0	0	1	1	0	2	1	1	1	0	0	2	0	0	0	1	0
67	0	0	0	0	0	1	0	2	2	0	2	0	0	1	1	0	0	1	0	0	1	1	0	0	0	0	0	3	0	2	0	2	2	0	1	0	0	0	2	2	1	1	0	1	1	3	1	5	0
68	0	0	0	0	0	0	1	0	1	0	1	0	0	0	1	0	0	0	3	0	1	6	3	0	0	1	0	4	0	1	0	2	2	2	0	1	0	1	1	1	0	2	0	2	0	2	0	0	0
69	0	0	0	0	0	0	0	0	0	0	0	0	0	1	0	0	0	0	0	0	0	0	0	0	0	0	0	0	0	0	0	0	0	0	0	0	0	0	2	0	1	0	0	0	0	0	0	0	0
70	0	0	0	0	0	0	0	0	0	0	0	0	0	0	0	0	0	0	0	0	0	0	0	0	0	0	0	0	0	0	0	0	0	0	0	0	0	0	0	0	0	0	0	0	0	0	0	0	0
71	0	0	0	0	0	2	0	1	0	0	0	1	0	1	1	0	0	0	0	0	0	0	0	0	0	0	0	1	0	0	0	0	0	0	0	0	0	0	0	0	0	0	0	1	0	1	1	0	0
72	0	0	0	0	0	0	0	1	3	1	1	1	0	1	3	2	0	0	1	0	0	0	0	0	0	0	0	0	0	1	0	0	5	0	0	0	0	3	0	1	1	0	0	0	0	1	1	0	0
73	0	0	0	0	0	0	0	0	1	0	0	0	0	0	0	0	0	0	0	0	1	0	0	0	0	0	0	0	0	0	0	0	0	0	0	0	0	0	0	0	0	0	0	0	0	0	0	0	0
74	0	0	0	0	0	0	0	0	0	0	0	0	0	0	0	0	0	0	0	0	0	0	0	0	0	0	0	0	0	0	0	0	2	0	0	0	0	1	0	0	1	0	0	0	0	0	2	0	0
75	0	0	0	0	1	0	0	1	0	0	0	0	0	1	2	0	0	0	0	0	0	2	0	0	0	0	0	1	0	0	0	0	1	0	3	0	0	1	0	0	3	0	0	1	1	0	0	0	0
76	0	0	0	0	0	2	2	0	0	0	0	0	0	0	1	0	4	0	0	0	0	1	2	2	1	1	0	0	0	3	0	0	0	0	2	1	1	0	1	0	1	3	0	0	2	0	1	1	2
77	0	0	0	0	0	2	1	0	0	0	1	0	0	2	1	0	2	0	0	2	1	2	0	8	0	1	0	1	1	1	0	1	1	0	3	0	5	0	1	3	2	0	1	0	0	0	1	0	3
78	0	0	0	0	0	0	0	0	0	0	0	0	0	0	0	0	0	1	1	0	0	0	0	0	1	0	0	0	0	1	0	0	0	2	2	0	0	0	0	3	0	0	0	0	0	0	3	0	0
79	0	0	0	0	0	0	0	0	0	0	0	0	0	0	0	0	0	0	0	0	0	0	0	0	0	0	0	0	0	0	0	0	0	0	0	0	0	3	0	0	0	0	0	0	0	0	0	0	0
80	0	0	0	0	0	0	2	0	1	0	2	4	0	1	1	1	3	9	1	1	13	2	0	0	0	3	0	1	2	5	0	4	0	1	3	0	6	2	1	2	1	3	4	2	5	0	2	0	8
81	0	0	0	0	0	2	0	1	0	1	1	0	0	3	1	1	0	0	0	0	0	0	0	0	0	0	0	1	0	1	0	0	1	0	0	4	0	1	0	0	0	2	1	1	0	1	0	2	0
82	0	0	0	1	0	5	0	1	0	0	2	0	0	0	2	0	0	4	1	0	0	0	0	0	0	0	0	4	0	0	0	0	1	0	3	0	0	0	1	2	0	1	1	4	0	2	0	0	0
83	0	0	0	0	1	0	0	5	1	0	0	0	0	1	0	0	1	2	0	0	0	1	0	3	1	0	0	1	0	1	0	0	0	0	2	1	3	2	2	2	0	1	0	1	0	0	1	2	0
84	0	0	0	0	0	0	0	0	1	0	0	0	0	0	0	0	0	0	0	0	0	0	0	0	0	0	0	1	0	0	0	0	0	0	0	0	0	0	0	0	0	0	1	0	0	0	1	0	0
85	0	0	0	0	0	0	0	0	0	1	0	1	0	0	0	0	0	0	0	0	0	0	0	0	0	0	0	0	0	0	0	0	0	0	0	0	0	0	0	0	0	0	0	0	0	0	0	0	0
86	0	0	0	0	1	0	0	1	1	0	0	2	0	0	1	0	0	0	1	0	0	0	0	0	0	0	0	0	0	0	0	0	1	6	0	0	0	2	0	1	1	1	0	0	0	0	0	0	0
87	0	0	0	0	0	0	0	1	0	0	1	0	1	1	2	0	0	2	0	0	0	0	0	0	0	0	0	1	0	0	0	1	0	0	2	0	0	1	0	0	1	0	1	0	0	0	0	0	0
88	0	0	0	0	2	1	3	0	1	0	0	1	0	0	1	0	1	0	4	0	1	2	1	1	0	3	0	0	0	1	0	1	4	1	0	0	0	0	0	3	3	2	0	3	1	0	2	6	2
89	0	0	0	0	1	1	0	0	0	1	1	0	0	0	0	0	0	0	2	0	1	0	0	0	0	0	0	3	0	0	0	1	0	4	1	4	0	0	3	3	0	1	0	0	0	0	1	2	0
90	0	0	0	0	0	0	0	0	2	0	0	0	0	0	0	0	0	1	0	0	0	0	0	0	0	0	0	1	0	0	0	0	0	0	0	0	0	0	2	0	0	0	0	4	0	0	0	0	0
91	1	0	0	0	0	0	1	1	0	0	0	0	0	0	0	1	0	0	0	0	0	1	0	2	0	3	2	0	0	0	2	0	0	0	0	0	1	0	0	0	1	0	0	0	0	2	1	0	1
92	0	0	0	0	0	0	0	0	0	0	0	0	0	0	0	0	0	0	0	0	0	0	0	0	0	0	0	1	0	0	0	0	0	0	0	0	0	0	1	1	1	0	0	2	0	0	0	0	0
93	0	0	0	0	0	0	0	0	1	0	0	0	0	0	0	0	0	0	1	0	0	0	0	0	0	0	0	0	0	0	0	0	0	0	0	0	0	0	2	0	0	0	0	1	1	0	0	0	0
94	0	0	0	0	0	1	0	0	0	5	0	0	0	1	0	0	0	0	0	0	0	0	0	0	0	0	0	1	0	0	0	0	0	0	0	0	0	0	0	0	0	0	1	2	0	2	0	0	0
95	0	0	0	0	0	0	0	0	0	0	0	0	0	0	0	0	0	0	0	0	0	0	0	0	0	0	0	3	0	0	0	0	0	0	0	0	0	1	0	1	0	0	0	0	0	0	0	0	0
[truncated: 46 more columns]
